# Supplementary material for: Sequence comparison of prefrontal cortical brain transcriptome from a tame and an aggressive silver fox (Vulpes vulpes)
Source: BMC Genomics. 2011 Oct 3;12:482. doi: 10.1186/1471-2164-12-482 (PMC3199282; doi:10.1186/1471-2164-12-482)
Supplement: Additional file 2 — Supplementary Table 1. Putative homologs of canine genes identified in fox transcriptome. [file 1471-2164-12-482-S2.XLS]

## Sheet: Sheet1
Accession Number	Gene Name	Total number of fox reads mapped to the gene
XM_533367	MBP	11056
XM_536382	PSAP	8360
XM_534347	SNAP25	8009
XM_533635	LOC609948	7598
XM_533644	APOE	6705
XM_850193	atp1a3	6527
XM_535648	SPARCL1	6417
NM_001003283	Atp1b1	6362
NM_001003263	Gnas	6048
NM_001003136	SLC1A3	5932
NM_001003306	ATP1A1	5791
XM_531827	SPTBN1	5745
NM_001003370	clu	5661
XM_531639	ATP5B	5398
XM_534814	LOC476061	5216
XM_537823	SPTAN1	5154
NM_001006601	APP	5111
XM_534057	EIF4G2	4876
XM_543968	scd	4721
XM_537537	LOC609948	4688
XM_533251	RTN3	4599
XM_531828	rtn4	4306
XM_545242	EIF4A2	4305
XM_532853	gpm6a	4285
XM_537764	LOC608573	4223
XM_531926	MATR3	4203
XM_531736	DDX17	4081
XM_533949	Eef2	4057
XM_532232	MDN1	3991
XM_537591	DDX5	3968
XM_537564	KLC1	3947
XM_538071	Gdpd2	3894
XM_532495	HNRNPA2B1	3873
XM_532715	CPE	3849
XM_539696	Syt1	3733
XM_535531	LOC490674	3722
XM_536914	ALDOA	3697
XM_545625	map2	3290
XM_532565	Ncdn	3262
XM_534902	eno2	3247
XM_543282	ITM2C	3193
XM_536627	chd3	3188
XM_537739	WSB1	3120
XM_532647	ATP2B1	3111
XM_533231	CFL1	3081
NM_001003131	ptgds	3061
XM_536745	tubb3	3017
XM_848765	GPI	2959
XM_540222	DCTN1	2896
XM_847624	LOC612882	2831
XM_845882	RPL15	2818
XM_843690	LOC607470	2798
XM_537557	LOC480438	2796
NM_001097543	Gad1	2785
XM_537556	LOC480437	2778
XM_538016	USP11	2771
NM_001013834	PLP1	2765
XM_543545	LOC486419	2749
XM_849889	LOC612159	2748
XM_536543	LOC608802	2713
XM_531813	LOC609948	2709
XM_536530	LOC479393	2704
XM_533132	ACTG1	2654
XM_543228	PTK2B	2629
XM_541154	SYNE1	2626
XM_535990	NCKAP1	2594
XM_537742	aldoc	2578
XM_535449	MAP1A	2568
XM_537996	TSPAN7	2552
NM_001002965	GLUL	2551
NM_001131049	DNM1	2500
XM_543263	atp6v1b2	2486
XM_533688	Aplp1	2480
NM_001137652	CTNNB1	2471
XM_844474	TTC3	2462
XM_545031	ank2	2454
XM_845244	CPNE6	2452
XM_537947	SLC25A6	2447
XM_532183	DST	2441
XM_537700	CLTC	2434
XM_531844	Mdh1	2434
XM_843998	LOC612740	2431
XM_537321	EPB41L3	2403
XM_537222	Hnrnpu	2395
XM_534980	pgam1	2389
XM_532549	MACF1	2362
XM_545753	Atp1a2	2357
NM_001003185	GDI1	2349
XM_534904	TPI1	2345
XM_848736	ndrg4	2341
XM_843350	Tubb2a	2336
XM_533934	Tubb4	2332
XM_532871	ywhaq	2320
XM_538075	Ogt	2307
XM_538576	Hnrnph1	2306
XM_533483	SERINC1	2302
XM_536738	CLSTN1	2290
XM_534119	itm2b	2289
XM_537908	LOC611805	2284
XM_536950	Gprc5b	2279
XM_532660	SLC25A3	2226
XM_533016	CSDE1	2220
XM_538251	Agap2	2210
XM_533026	PDE4DIP	2179
XM_541935	FKBP8	2161
XM_846198	LOC610510	2148
XM_534429	YWHAB	2107
NM_001127234	oaz1	2094
XM_534572	NEFL	2090
XM_541451	PPP2R1A	2090
XM_536669	Mprip	2086
XM_847520	PEA15	2076
XM_545578	sf3b1	2065
XM_531648	Kif5a	2048
NM_001007131	RTN1	2047
XM_534354	CHGB	2012
XM_535402	Gnai1	2010
XM_537273	LOC610919	1997
XM_535269	MAP1B	1971
NM_001003214	ATP2A2	1967
XM_534176	HNRPDL	1950
XM_535932	SLC4A10	1923
XM_532218	SNAP91	1917
XM_534128	Tsc22d1	1894
XM_535998	Col5a2	1890
XM_537560	EIF5	1879
XM_532732	PTN	1874
NM_001003142	LOC478030	1867
XM_846846	LOC608507	1865
XM_537614	GFAP	1858
XM_534060	DKK3	1854
XM_545462	GABBR1	1828
XM_843724	Meis2	1807
XM_546936	YWHAG	1806
XM_534048	DENND5A	1803
XM_537561	LOC482930	1802
XM_548196	Ppp1r9b	1799
XM_533283	TBC1D9	1771
XM_540294	SV2A	1761
XM_846092	Ndrg2	1755
NM_001003232	Canx	1753
XM_532865	KIDINS220	1741
XM_538003	DDX3X	1733
XM_534868	LOC607666	1717
XM_845100	SLC22A17	1711
XM_536202	AP3B2	1708
XM_540497	FASN	1702
XM_539142	RAD21	1700
XM_537002	ATP6V0C	1695
XM_535108	STMN2	1693
XM_535969	Chn1	1691
XM_845506	EID1	1670
XM_533072	YWHAZ	1668
XM_535780	apod	1662
XM_531907	VDAC1	1651
XM_845384	ncl	1637
XM_535868	Tubb2a	1622
XM_537502	SIPA1L1	1617
XM_536245	Uchl1	1604
XM_849502	AHCYL1	1597
XM_543963	GOT1	1591
XM_548044	Nsf	1590
XM_532516	LOC475284	1585
XM_536288	pja2	1585
XM_847252	Dner	1579
XM_539784	GRIA2	1571
NM_001172543	PEG10	1570
XM_543233	Dpysl2	1564
XM_539119	oxr1	1562
XM_844529	ATP6V0A1	1557
XM_544762	NPTN	1557
XM_536244	CRMP1	1555
XM_536905	LOC479778	1554
XM_845539	MAP7D1	1554
XM_844270	WBP2	1532
XM_536911	sez6l2	1527
XM_533511	HNRPK	1527
XM_543761	LOC606946	1518
NM_001003199	PFKM	1515
XM_541821	CADPS	1512
XM_545669	scg2	1512
NM_001003327	Hsp90b1	1505
XM_533123	LOC612779	1500
XM_536776	Terf2ip	1492
XM_534808	LOC476118	1490
NM_001003080	FTH1	1476
XM_535223	NDFIP1	1473
XM_533574	PEG3	1472
NM_001003164	ACTR1A	1463
XM_848051	GABARAPL1	1462
XM_534211	CLASP2	1453
XM_536285	APC	1450
XM_544788	TSPAN3	1446
XM_541640	actn4	1443
XM_847967	UBC	1432
XM_536840	gtf2i	1430
XM_844533	eif4h	1420
XM_534344	Btbd3	1411
XM_536390	PPP3CB	1406
XM_535583	SON	1399
XM_534008	rps3	1381
XM_536735	eno1	1378
XM_534126	TPT1	1378
XM_532242	sfrs18	1377
XM_532060	LOC607735	1373
XM_536651	UB-RPL40	1372
XM_535672	ppp3ca	1356
XM_539760	Dclk2	1351
XM_531716	ACO2	1344
XM_846816	LOC487886	1343
XM_533724	CNBP	1341
XM_533621	slc17a7	1327
XM_538496	CCDC88A	1326
XM_544443	BAI2	1324
XM_539545	LOC482428	1324
XM_534241	TOP2B	1314
XM_538245	lrp1	1312
XM_541820	SYNPR	1312
XM_534196	Rasa3	1297
XM_547876	Sfrs5	1297
XM_844102	Caprin1	1283
XM_535798	ADCY2	1281
XM_536398	vdac2	1277
XM_535606	G3BP2	1262
XM_847167	TMEM59L	1259
XM_541616	Pld3	1258
XM_534697	Wsb2	1257
XM_537577	PRKAR1A	1246
XM_537928	LOC607403	1244
XM_533619	rps11	1240
XM_535738	TAGLN3	1240
XM_845178	RAB6A	1237
XM_540392	RELN	1230
XM_538712	Vcp	1230
XM_845247	LOC475236	1227
XM_542042	PRDX2	1227
XM_845360	Mrfap1	1225
XM_546286	GRIA1	1222
XM_534322	napB	1219
XM_537770	Prpf8	1215
XM_534628	HDLBP	1213
XM_536425	LOC479283	1213
XM_543569	PI4KA	1211
XM_547523	ARHGEF11	1209
XM_535081	Penk	1209
XM_533899	CALR	1207
XM_548068	MPP2	1207
XM_844467	CNP	1205
XM_536888	ACTG1	1203
XM_545892	RASGRF1	1201
XM_536160	HERC2	1196
XM_848488	Camk2a	1195
XM_543688	Arf1	1194
XM_541029	Zeb2	1186
XM_531818	NRXN1	1185
XM_537847	LOC480726	1184
XM_537975	Pdha1	1183
XM_543989	psd	1182
XM_540990	bin1	1180
XM_547211	FBXL16	1171
XM_537805	OLFM1	1168
XM_844558	Pak1	1168
XM_538834	BAT2	1162
XM_533088	LOC475881	1160
XM_538014	Uba1	1159
XM_849544	MARCKSL1	1158
XM_536788	AARS	1157
XM_847716	LOC611062	1156
XM_536080	PTPRN	1154
XM_535807	SDHA	1154
XM_535317	ITFG1	1153
XM_533368	TSHZ1	1153
XM_532980	mat2a	1152
XM_533589	ttyh1	1151
XM_534909	CHD4	1144
XM_540827	Sptbn2	1142
XM_843368	LOC607735	1137
XM_533261	HNRNPUL2	1136
XM_538331	LOC481210	1125
XM_535201	pfkp	1125
NM_001003236	GNB1	1120
XM_535617	CCNI	1117
NM_001168473	KIF1A	1116
XM_547267	LOC490146	1116
XM_537063	cnn3	1115
XM_849830	BCAN	1109
XM_540755	DGKZ	1109
XM_535249	KIF2A	1102
XM_536289	pam	1102
XM_542781	CPNE4	1101
XM_548989	Pcsk1n	1097
XM_535924	PKP4	1096
XM_536077	TUBA4A	1092
XM_535044	HTRA1	1091
XM_845200	CAMTA1	1089
XM_537775	Pafah1b1	1089
XM_533961	Cirbp	1088
XM_536408	GHITM	1088
XM_847665	MORF4L1	1086
XM_532949	SNRNP200	1086
XM_847820	LOC487894	1085
XM_536470	csnk1a1	1081
XM_536636	myh10	1080
XM_534407	Rbm39	1079
XM_536421	SNCB	1074
XM_532142	KLHDC3	1073
XM_536564	APOA1	1071
XM_536816	atp6v0d1	1070
XM_539846	LOC482730	1069
XM_543848	MLF2	1069
XM_535962	slc25a12	1069
XM_545914	Add1	1067
XM_543722	slc38a2	1061
XM_533677	HNRNPL	1054
XM_535154	Kif5b	1045
XM_535034	INPP5F	1043
XM_547896	PNMA1	1042
XM_536358	ANK3	1037
XM_536016	HSPD1	1036
XM_536302	Rasa1	1036
XM_538516	Actr2	1030
XM_532048	Rab14	1025
XM_531908	LOC608609	1024
XM_544855	tiam1	1024
XM_541613	SPTBN4	1022
XM_542331	NUMA1	1019
XM_533964	LOC476758	1018
XM_532061	flot1	1016
XM_843771	PABPC1	1015
XM_534836	Cntn1	1013
XM_546357	zfr	1013
XM_547112	LOC489992	1008
XM_860979	LOC610128	1007
XM_535102	LOC607231	1006
XM_536653	NCOR1	1006
XM_844899	LOC486305	1002
XM_845077	MOBP	1002
XM_534937	LOC608695	1000
XM_535377	Eif4g3	999
XM_532400	RUFY3	998
XM_537196	Bat2l2	997
XM_533588	LENG8	996
XM_540457	sec14l1	996
XM_536756	MAP1LC3B	993
XM_845203	hivep2	992
XM_531803	PREPL	989
XM_536778	GABARAPL2	988
XM_537679	Spag9	987
XM_848742	WLS	986
XM_533741	SLC6A11	985
NM_001008717	GRIN1	983
XM_536357	phyhipl	979
XM_540881	NRXN2	978
XM_850290	Ppp3r1	978
XM_847973	add2	976
NM_001048087	BRD2	974
XM_844141	fez1	973
XM_546729	Gabrd	972
XM_848535	LOC611711	971
XM_532293	AZIN1	970
XM_537725	AP2B1	966
XM_536330	RYR2	964
XM_537757	ABR	960
XM_536131	copA	959
XM_850053	Ablim3	957
XM_533275	DDB1	955
XM_852878	LOC607395	955
XM_534807	FAIM2	950
XM_536376	HK1	950
XM_531949	LOC609912	948
XM_533798	nisch	947
XM_848532	ATP6AP1	945
XM_536299	MEF2C	945
XM_545559	Itgav	941
XM_532208	TMEM30A	935
XM_536551	LOC479071	933
XM_547337	SFRS11	933
XM_541413	Brsk1	929
XM_546168	CAMK2G	929
XM_535747	gap43	929
XM_534216	LOC477016	929
XM_844019	LOC607380	928
XM_533526	ZFAND5	928
XM_542566	SUCLA2	927
XM_536580	rps4x	925
XM_533193	ckap5	924
NM_001014377	BAT1	923
XM_540760	MAPK8IP1	923
XM_534193	lamp1	922
XM_535824	PSMD2	922
XM_539731	Cdk17	920
XM_535853	Serpini1	918
XM_533915	SMARCA4	917
XM_536213	idh3a	916
XM_546586	eif5a	910
XM_544395	LOC487269	910
XM_532062	DDR1	908
XM_532545	CAP1	906
XM_538054	Gnl3l	906
XM_843817	Ptges3	906
XM_544990	Rap1gds1	906
XM_534515	HSPH1	905
XM_534268	TF	901
NM_001048094	MAP2K1	899
XM_532570	Vps35	898
XM_532844	SLC25A4	895
XM_531658	Xpot	893
XM_531939	PSIP1	892
XM_546580	DLG4	890
XM_534366	PTPRA	890
XM_536716	Prkcz	889
XM_543689	CACNB3	888
XM_843896	SFRS2	887
XM_537455	Ktn1	886
XM_533480	LOC476274	886
XM_847061	napA	884
NM_001164487	selt	884
XM_533813	dock3	883
XM_542713	Gorasp1	880
XM_536673	serbp1	880
XM_535791	LOC478617	879
XM_535217	PCDHGA10	879
XM_536055	lancl1	878
XM_532295	ATP6V1C1	877
XM_532073	bat3	877
XM_848889	ARL2BP	876
XM_535175	LOC607206	875
XM_535231	PPP2R2B	873
XM_541515	CA11	872
XM_541259	DAPK1	872
XM_539204	PLEC	872
XM_846736	PITPNM1	870
XM_541770	SLC6A1	869
XM_535386	UBR4	867
XM_537788	ABCA2	864
XM_854712	LOC607874	861
NM_001002995	Arhgef2	859
XM_849288	CD81	859
XM_546499	PHLDB1	859
XM_542994	SLC32A1	857
XM_532713	KLHL2	856
XM_545290	TNIK	851
XM_535172	YME1L1	851
XM_536923	EIF3C	850
XM_533929	hnrnpm	848
XM_534789	PCBP2	848
NM_001130837	wdr1	847
XM_541490	AP2A1	846
XM_535453	PDIA3	846
XM_534496	DCLK1	845
XM_844990	Pacsin1	841
XM_536630	vamp2	836
XM_537691	LOC480569	834
XM_535205	zmynd11	834
NM_001115118	SEPP1	833
XM_539136	CBX3	831
XM_531783	CHST10	831
NM_001002937	HMGB1	829
XM_548409	LOC491288	829
NM_001010950	Ncam1	829
XM_533956	Ap3d1	828
XM_846760	ARHGEF17	827
XM_542998	PLCG1	826
XM_539497	SCRN1	825
XM_534094	Ano3	824
XM_845197	LOC482005	822
XM_846664	SEC62	820
XM_538052	HUWE1	819
XM_543791	PTPRO	819
XM_533821	RBM5	818
XM_538715	RUSC2	818
XM_538205	FLNA	817
XM_543838	Clstn3	816
XM_536679	JAK1	815
XM_537218	CEP170	812
XM_539787	RAPGEF2	811
XM_532498	Tax1bp1	811
XM_846564	SERPINE2	807
XM_533659	HNRNPUL1	804
XM_539988	PPP2CB	804
XM_546998	fscn1	803
XM_533189	MADD	800
XM_850288	Syp	794
XM_531923	HSPA9	791
XM_847076	SFRS14	791
XM_848950	tmed10	791
XM_846983	ptp4a2	790
XM_536039	NDUFS1	789
XM_847213	SPHKAP	789
XM_547506	parp1	787
XM_846368	LOC609116	786
XM_536979	Usp7	786
XM_535365	HNRNPR	785
XM_537684	MMD	785
XM_848878	sh3gl2	785
XM_541116	BCLAF1	784
XM_532267	FYN	783
XM_843967	Nars	783
XM_532154	LOC474919	781
XM_543832	Necap1	780
XM_534201	pygb	780
XM_843516	CSRP1	779
NM_001003364	gnai2	779
XM_543029	SLC12A5	779
XM_848541	capns1	778
XM_846114	LOC608952	778
XM_537371	ACIN1	777
XM_849867	LOC607127	777
XM_548529	RAB18	777
XM_541264	LOC484147	777
XM_844757	dock9	776
XM_849144	LOC611474	776
XM_545103	Atp6v1a	775
XM_536243	LOC479096	773
NM_001003231	PNN	773
XM_538228	smarcc2	772
XM_537644	Eif1	771
XM_548991	Gripap1	771
XM_532174	LOC606977	771
XM_844398	LPIN2	771
XM_537008	TSC2	771
XM_542065	DNM2	770
XM_540081	KCNF1	770
XM_544410	sall1	769
XM_536483	HMGCS1	768
XM_535627	HNRNPD	768
XM_536174	MEF2A	767
XM_843995	PUM2	766
XM_538183	htatsf1	765
XM_535768	KALRN	764
XM_548279	Rab11fip4	764
XM_534793	EIF4B	762
XM_548064	LOC490941	762
XM_532901	MAPRE3	762
XM_540431	GRB2	761
XM_541856	WDR82P1	761
XM_843617	PUF60	760
XM_534262	ATP2C1	759
XM_534709	RNF10	759
XM_536403	LOC479261	758
XM_546572	Camta2	757
XM_846224	cttn	757
XM_533200	Ap2a2	756
XM_845275	ARHGAP5	756
XM_534799	Dazap2	756
XM_537934	GNB2L1	754
XM_546204	DBN1	753
XM_537126	Ipo9	753
XM_534874	PLEKHA5	753
XM_844229	LOC608770	752
XM_538044	MAGED1	747
XM_538304	Mapk8ip2	746
XM_533240	Sf1	746
XM_541680	CLIP3	745
XM_846405	cspg5	745
XM_542777	SH3BP5	745
XM_547543	Syt11	745
XM_531990	TLN1	745
XM_548137	thrA	743
XM_541924	NCAN	742
XM_847318	ELMO1	741
XM_847964	SFRS1	740
XM_533391	znf532	738
XM_536455	CYFIP2	737
XM_538047	LOC480926	737
XM_850250	LOC612521	737
XM_532002	TMOD1	737
XM_544717	LOC610665	734
XM_544953	SCD5	733
XM_535349	STMN1	733
XM_538201	Idh3g	732
XM_539803	LOC482687	732
XM_535050	OAT	732
XM_540791	nap1l4	731
XM_843461	DBNL	730
XM_533742	ATP2B2	729
XM_531697	atxn10	729
XM_542501	IPO7	728
XM_548274	Cdk5r1	727
XM_532630	NAP1L1	727
XM_847825	Cacna2d1	726
XM_544044	eif3a	724
XM_534996	mgea5	723
XM_539738	ANKS1B	722
XM_536138	ndufs2	722
XM_533484	Fabp7	720
XM_532701	GLRB	718
XM_543237	nefm	715
XM_538348	LOC481227	713
XM_863690	Basp1	713
XM_843210	cct5	713
XM_537542	DDX24	713
XM_535378	HP1BP3	711
XM_535335	LOC478160	711
XM_534830	nell2	711
XM_533567	TRIM28	709
XM_546508	BACE1	708
XM_536537	NRGN	708
XM_541173	LOC484056	707
NM_001025619	Clcn3	706
XM_846002	LOC476061	706
XM_540825	Pc	705
XM_843499	R3hdm1	704
XM_531667	CAND1	703
XM_537921	SUN1	703
NM_001077439	GAD2	701
XM_532676	SMARCA5	701
NM_001018034	gucy1b3	700
XM_536733	PARK7	700
XM_844851	LOC608877	699
XM_541766	Syn2	699
XM_534172	Tm9sf2	699
XM_850324	ATP6V1G1	697
XM_531675	CCT2	695
XM_847027	LOC608813	695
XM_540319	celf3	693
XM_536462	gm2a	693
XM_535944	stk39	693
XM_847823	Celf4	692
XM_532582	RNF11	691
XM_531991	GBA2	690
XM_536323	HMGCR	690
XM_535043	plekha1	690
XM_531644	R3HDM2	689
XM_536481	Nnt	688
XM_536428	CPEB4	686
XM_538110	Hnrnph2	686
XM_546915	CLIP2	685
XM_843274	Scoc	685
XM_533537	smarca2	685
XM_843994	srebf2	684
XM_844680	TM9SF3	684
XM_545655	LOC488535	683
XM_540979	glud1	682
XM_543682	Kcnh3	681
XM_538151	PGRMC1	681
XM_540359	LANCL2	680
XM_538206	LOC611957	680
XM_547063	taok2	680
XM_542066	ilf3	677
XM_546155	SPOCK2	677
XM_843954	ARF4	676
XM_536696	Ppap2b	676
XM_534452	Znfx1	676
XM_845570	STIM1	675
XM_548203	CACNA1G	674
XM_848120	CALB2	674
NM_001048016	HSPA4	674
XM_542146	safb	674
XM_537317	dlgap1	672
XM_535961	DYNC1I2	672
XM_538055	MAGED2	672
XM_533101	SRPK2	671
XM_536552	Arcn1	670
XM_537005	RnpS1	670
XM_532403	SLC4A4	669
XM_531903	LOC474677	668
XM_548424	ppp2r4	667
XM_539147	ENPP2	666
XM_848580	LOC478030	666
XM_534599	cab39	665
XM_532622	LOC476175	665
XM_850289	Sirt2	664
XM_532456	Akap9	663
XM_846789	SRRM2	663
XM_543231	stmn4	663
XM_538507	EHBP1	662
XM_540496	GPS1	661
XM_535506	LOC491970	660
XM_544815	robo2	660
XM_547071	ATXN2L	659
XM_846297	FKBP1A	659
XM_849306	RAB11B	659
XM_845989	TMEM130	659
XM_532333	EFR3A	658
XM_532580	EPS15	658
XM_846688	AKAP11	656
XM_536623	EIF4A1	655
XM_541897	MAP4	655
XM_540446	RNF157	655
XM_532014	TMEFF1	654
XM_543371	DDX55	651
XM_544691	CCPG1	650
XM_536463	ANXA6	649
XM_537667	CALCOCO2	649
XM_535296	BBS2	648
XM_545477	KCNJ3	648
XM_546483	THY1	648
NM_001012995	Capza2	647
XM_543051	ADNP	644
XM_848160	PPM1E	644
XM_543846	Leprel2	643
XM_535423	SCG5	643
XM_532879	DDX1	641
XM_539993	TMEM66	641
XM_540963	LOC483843	640
XM_533222	LOC476013	639
XM_537663	NFE2L1	638
XM_535333	PUM1	638
XM_536086	ACSL3	637
XM_537042	CELSR2	637
XM_532612	IPO13	636
XM_534683	LOC477486	636
XM_534497	NBEA	635
XM_537747	SUPT6H	635
XM_537326	PTPRM	634
XM_540473	SLC26A11	634
XM_534398	TRPC4AP	634
XM_549013	TSPYL2	634
XM_532124	SFRS3	633
XM_845429	DNAJB6	632
XM_542979	EPB41L1	632
XM_848694	Mag	632
XM_535068	RB1CC1	632
XM_536091	Zc3h11a	632
XM_845208	LOC609240	631
XM_534596	Trip12	631
XM_537750	Myo18a	630
XM_534947	NCOA4	630
XM_542896	PLCB1	630
XM_543486	LOC486360	629
XM_533328	DPP10	628
XM_549364	L1cam	627
XM_533351	KIF5C	626
XM_846116	LOC608455	626
XM_535939	SCN2A	625
NM_001003294	dld	624
NM_001003311	slc6a6	624
XM_533372	cndp2	623
XM_844486	mbnl2	623
XM_843316	nelf	623
XM_543041	prex1	623
XM_535649	SPP1	623
XM_848389	fxyd6	621
XM_532774	LOC475553	621
XM_544442	Khdrbs1	620
XM_541503	SNRNP70	620
XM_534037	APBB1	618
XM_846350	LOC612927	618
XM_846710	Sirpa	618
XM_536786	GLG1	617
XM_543684	MLL2	617
XM_539940	Ptprn2	616
XM_541942	RAB3A	616
XM_533514	Ubqln1	616
XM_540822	ADRBK1	615
XM_545786	PBX1	615
XM_546778	ankrd11	613
XM_544963	WDFY3	613
XM_537440	ATL1	612
XM_546673	DNAJC6	612
XM_536369	Hnrnph3	612
XM_543999	ina	612
XM_544564	MFN2	612
XM_536431	Fbxw11	611
XM_848689	prpf19	610
NM_001115012	SEPW1	610
XM_535674	LOC478495	609
XM_533722	RPN1	608
XM_845105	ACLY	607
XM_533008	ZNF638	607
XM_536684	pgm1	606
XM_535580	SYNJ1	606
XM_537167	tpr	606
XM_532370	ociad1	605
XM_536900	Srcap	605
XM_538815	DBC1	604
XM_536221	HTT	604
XM_537086	Lmo4	604
XM_532222	SNX14	604
XM_535576	CCT8	603
XM_539593	THRAP3	603
NM_001002951	GJA1	602
XM_848077	LOC610549	602
XM_547339	lrrc7	602
XM_538031	OTUD5	602
XM_548378	CAMSAP1	601
XM_532348	grina	601
XM_536942	LOC612669	601
XM_546627	MAP2K4	601
NM_001010944	PPT1	601
XM_537659	npepps	600
XM_846109	Wdr6	600
XM_544682	LOC487557	599
XM_532260	WASF1	599
XM_533303	ANXA5	598
XM_536464	DCTN4	598
XM_541506	NUCB1	598
XM_532339	PTK2	598
XM_538863	LOC481742	597
XM_548552	Matn2	597
XM_535193	Atp5c1	596
XM_545662	SLC4A3	596
XM_536393	LOC479251	595
XM_535206	Paip2	595
XM_544633	tyro3	595
XM_535656	Snca	594
XM_536830	Chchd2	593
XM_536120	eprs	593
XM_537165	IVNS1ABP	593
XM_535785	TRIO	593
XM_548035	LOC610668	593
XM_537154	dhx9	590
XM_533085	LOC475877	590
XM_532876	pdia6	590
XM_847606	LOC612877	589
XM_532638	PPFIA2	589
XM_535482	SCG3	589
XM_848216	ACTR3	588
XM_532493	CYCS	588
XM_537628	NBR1	588
XM_540090	sdcbp	588
XM_845383	CAMKV	587
XM_547999	INF2	586
XM_532885	LAPTM4A	586
XM_546581	ACADVL	585
XM_534151	MYCBP2	584
XM_535683	papss1	584
XM_534533	SACS	584
XM_538084	Atrx	583
XM_541332	iars	583
XM_538374	KCNJ4	583
XM_850086	TMEM132A	582
XM_547245	SARS	581
XM_541570	CLPTM1	580
XM_544672	secisbp2l	580
NM_001025621	CTSD	579
XM_534444	ELMO2	578
XM_531634	CS	577
XM_535372	usp48	577
XM_532406	ANKRD17	576
XM_547322	FUBP1	576
XM_541752	GRIP2	575
XM_541580	cadm4	574
XM_848101	LPHN1	574
XM_848284	Oaz2	573
XM_534047	TMEM9B	573
XM_535761	KPNA1	572
XM_537794	RBEL1	572
XM_533673	supt5h	572
XM_541477	LRRC4B	571
XM_539612	ZYG11B	571
XM_535022	ABLIM1	570
XM_543987	GBF1	570
XM_542074	ICAM5	570
XM_534467	stx16	570
XM_533962	Atp5d	569
XM_536026	LOC478866	569
XM_533875	MAST3	568
XM_849137	Ap1s2	567
XM_540203	Ctnna1	567
XM_849877	MTDH	566
XM_542067	SLC44A2	565
XM_537293	CDH2	564
NM_001003139	SLC1A1	564
XM_536066	arpc2	563
XM_540913	FADS2	563
XM_844001	Arf1	562
NM_001003034	PPP1CB	562
XM_543845	USP5	562
XM_843389	GABRB3	560
XM_535384	CAPZB	559
XM_535938	SCN3A	559
XM_547247	WDR47	559
XM_537621	LOC480502	558
XM_534414	Rpn2	558
XM_537027	ATP5F1	557
XM_540332	MAGI3	557
XM_536791	sf3b3	557
XM_544011	ADD3	556
XM_844046	CELF2	556
XM_535407	MTOR	556
XM_546272	RNF145	556
XM_537959	GPM6B	555
XM_547270	ptbp2	555
XM_545524	Rapgef4	553
XM_547518	tp53bp2	553
XM_538452	MAP4K4	552
XM_544814	ROBO1	552
XM_536954	GDE1	551
XM_536152	MIA3	551
XM_540867	SYVN1	550
NM_001003045	TMEM47	550
XM_850395	USF2	550
XM_540113	KIF3C	549
XM_545755	NCSTN	549
XM_549073	RGAG4	549
XM_547086	TNRC6A	549
XM_534420	TOP1	549
XM_549276	LOC492155	548
XM_843262	LOC606787	547
XM_540488	p4hb	547
XM_536563	SIK3	547
XM_539449	TSPAN13	547
XM_545171	CTNND2	546
XM_531688	ncaph2	546
XM_533986	PICALM	546
XM_549215	SLC25A5	546
XM_532687	Lrba	545
XM_547851	SYNE2	545
XM_843534	ATXN7L3	544
NM_001003067	hsp70	544
XM_534156	NDFIP2	544
XM_533224	SF3B2	544
XM_535448	TP53BP1	544
XM_536805	vps4a	544
XM_534659	CLIP1	543
XM_547076	GTF3C1	541
XM_532893	EFR3B	540
XM_533337	UBXN4	540
XM_532613	ptprf	539
NM_001003022	GRLF1	538
XM_848547	scgn	538
XM_850041	USP34	538
XM_534248	ZNF385D	538
NM_001003321	DDOST	537
XM_536861	gnb2	537
XM_537693	LOC480571	536
XM_547366	Kif21b	536
XM_535438	LOC478264	536
XM_536759	LOC479623	536
XM_538635	LOC481514	536
XM_546597	Atp1b2	534
XM_535241	GPBP1	534
XM_539117	LRP12	534
XM_547990	CDC42BPB	533
XM_848062	PHC1	533
XM_537655	rpl19	533
XM_537149	SMYD2	533
XM_532734	CUL1	532
XM_535988	DNAJC10	532
XM_534084	LOC485449	531
XM_537041	Sort1	531
XM_845523	GIGYF2	530
XM_542647	IPO5	530
XM_537251	ASH1L	529
XM_547934	LOC490812	529
XM_545974	DHX15	528
XM_846548	HNRNPA1L2	527
XM_532973	KDM3A	527
XM_536777	KARS	526
XM_536704	SCP2	526
XM_536700	tmem59	526
XM_536743	KIF1B	525
XM_531800	lrpprc	525
XM_537306	USP14	524
XM_845031	dlx1	523
XM_548379	KCNT1	523
XM_542269	ME3	523
XM_846858	Pde2a	523
XM_547737	Jph4	522
XM_535607	USO1	522
XM_534510	FRY	521
XM_532502	Gars	520
XM_847452	RAB1B	520
XM_536981	ABAT	519
XM_533832	usp19	519
XM_534591	LOC477395	518
XM_537074	LOC608750	518
XM_541853	BAP1	517
XM_534283	copb2	516
NM_001048032	KDM5C	516
XM_847992	ncor2	516
XM_537844	PBX3	516
XM_546220	Cltb	515
XM_536547	hyou1	515
XM_537593	tex2	515
XM_846032	GNAO1	514
XM_532290	UBR5	514
XM_547325	AK5	513
XM_849913	snx3	513
XM_532501	Chn2	512
XM_548162	KPNB1	509
XM_541780	camk1	508
XM_546259	Gabrg2	508
XM_534411	NDRG3	508
XM_535458	B2M	507
XM_536379	sar1a	507
XM_534410	DLGAP4	506
XM_543789	LMO3	506
NM_001013423	PRNP	506
XM_535258	SGTB	506
XM_532391	YTHDC1	506
XM_543470	AP1B1	505
XM_538122	Morf4l2	505
XM_541354	Znf606	505
XM_847453	ARID1A	504
XM_543886	Il17ra	504
XM_549282	fhl1	502
XM_846768	Prkce	502
XM_537016	CACNA1H	501
XM_537245	LOC476790	501
XM_536252	LOC479105	501
XM_536581	rdx	501
XM_536129	DCAF8	500
XM_845615	DIXDC1	500
XM_536391	USP54	500
XM_844449	cul4a	499
XM_537692	mtmr4	498
XM_544373	Enc1	497
XM_534923	fkbp4	497
NM_001003063	PPP2CA	497
XM_546569	RABEP1	497
XM_548835	ZBED1	497
XM_531650	OS9	496
XM_544391	Cx3cl1	495
XM_846264	klhl5	495
XM_531823	Psme4	494
XM_546411	SRPR	494
XM_533723	CopG	493
XM_541181	TCP1	493
XM_546036	edil3	492
XM_541885	BSN	491
XM_845641	epn1	491
XM_532891	NCOA1	491
XM_847139	STRN4	491
XM_540012	ASAH1	490
XM_535849	KPNA4	490
XM_541589	LOC484475	490
XM_532832	pcm1	490
XM_534375	Csnk2a1	489
XM_850167	LOC612439	489
XM_533102	MLL5	489
XM_542111	PNPLA6	489
XM_534445	Zmynd8	488
XM_536873	arpc1a	487
XM_531970	LOC609207	487
XM_541762	RAF1	487
XM_844264	ATP8A1	486
XM_536562	Pafah1b2	486
XM_532905	slc5a6	486
XM_543203	CTSB	485
XM_532270	LOC475035	485
XM_844823	TCF25	485
NM_001003184	GDI2	484
XM_534792	TENC1	484
XM_533212	Ndufv1	483
XM_543442	SVOP	483
NM_001173478	SPEG	483
XM_531921	KDM3B	482
XM_543805	LOC486678	482
XM_547713	ITPK1	481
XM_547236	SLC6A17	481
XM_531918	BRD8	479
XM_846883	NKTR	479
XM_535230	tcerg1	478
XM_545895	Dnaja4	477
XM_542665	Myo16	477
XM_532850	Odz3	476
XM_547974	SETD3	476
XM_548427	Sh3glb2	476
XM_544082	ATP6V1H	475
XM_844427	CNKSR2	475
XM_848864	LOC611224	475
XM_848355	PDZD4	475
XM_537118	adipor1	474
XM_537828	GOLGA2	474
XM_537122	KDM5B	474
XM_533844	DHX30	473
NM_001003316	RAB7A	473
XM_534699	TAOK3	473
XM_847849	Tia1	473
XM_533630	CYTH2	472
XM_531822	ERLEC1	472
XM_539948	HGSNAT	472
XM_541813	lrig1	472
XM_846659	sult4a1	472
XM_847944	CADM3	471
XM_532129	GLO1	471
XM_534652	pitpnm2	471
XM_548083	CNTNAP1	470
XM_845722	Rnf220	470
XM_534427	SERINC3	470
NM_001168460	adcy5	469
XM_541590	GSK3A	469
XM_542543	LIN7C	469
XM_536397	LOC479254	469
XM_535664	tspan5	469
XM_547368	camsap1l1	468
XM_535366	KDM1A	468
XM_537619	GPATCH8	467
XM_843722	MAP3K12	467
XM_533709	LOC476501	466
XM_538311	SBF1	466
XM_543455	SEZ6L	466
XM_540905	GANAB	465
XM_532003	NCBP1	465
XM_531984	DNAJB5	464
XM_538191	FMR1	464
XM_845210	NDUFA10	464
XM_542747	stt3b	464
XM_535315	Phkb	463
XM_537190	Prdx6	463
XM_532360	rpl8	463
XM_533463	Sod2	462
XM_532056	ABCF1	461
XM_532460	CCDC132	461
XM_534586	cul3	461
XM_533754	ITPR1	461
XM_542056	ELAVL3	460
XM_536828	Gbas	460
XM_549070	TAF1	460
XM_531839	xpo1	460
XM_531996	CLTA	459
XM_541594	Grik5	459
XM_532277	Laptm4b	459
XM_545682	Nfasc	459
XM_848313	CAMK2D	458
XM_542971	Ggt7	458
XM_533148	HSD17B12	458
XM_541104	STX7	458
XM_533747	ARPC4	457
XM_536894	EIF3B	457
XM_534066	far1	457
XM_533744	LOC607754	457
XM_843640	PCBP3	457
XM_546077	ARID4B	456
XM_534320	GFM1	456
XM_533711	LOC476503	456
XM_846473	SUPT16H	456
XM_539390	LOC609024	455
XM_535888	PHACTR1	455
XM_533834	QRICH1	455
XM_536734	RERE	455
XM_533084	Vps41	455
XM_532624	Chd8	454
XM_542057	prkcsh	454
XM_539475	TRA2A	454
XM_531845	UGP2	454
XM_533945	SAFB2	453
XM_532743	EPHB6	452
XM_545321	prpf4b	452
XM_532951	STARD7	452
NM_001012395	utrn	452
XM_539691	ZDHHC17	452
XM_544760	NEO1	451
NM_001020809	PODXL	451
XM_547351	PPP1R12B	451
XM_537800	Rpl7a	451
XM_532252	SEC63	451
XM_545159	DLG1	450
XM_544387	GPR56	450
XM_843700	Ik	449
XM_535103	STAU2	449
XM_541550	DMWD	448
XM_549067	NLGN3	448
XM_533146	taldo1	448
XM_848503	TPD52L2	448
XM_541164	ARID1B	447
NM_001110767	MYH9	447
NM_001159326	slc2a1	447
XM_531719	ZC3H7B	447
XM_541588	Megf8	446
XM_541737	podxl2	446
XM_546401	ARHGAP32	445
XM_540763	CHST1	445
XM_534367	IDH3B	445
XM_532974	IMMT	445
XM_531689	plxnb2	445
XM_843918	ZNF706	445
XM_531713	LOC609886	444
XM_538991	BAI3	443
XM_536156	CYFIP1	443
XM_543248	LOC486122	443
XM_849625	Mark3	443
XM_845734	NAPG	443
XM_535293	NUP93	443
XM_533778	pdhB	443
XM_535833	TRA2B	443
XM_534235	HIGD1A	441
XM_533963	LOC476757	441
XM_546587	neurl4	441
XM_540449	UBE2O	441
XM_538484	fbxo11	440
XM_540291	LOC483169	439
XM_546804	MBTPS1	439
XM_546120	ZNF365	439
XM_531754	LOC609076	438
XM_541201	mllt4	438
XM_536103	Nucks1	438
XM_537538	Ttc7b	438
XM_847441	LOC610051	437
XM_540401	COG1	436
XM_848371	GNG2	436
XM_533615	PRMT1	436
XM_532084	EHMT2	435
XM_536798	LOC479667	435
XM_536482	Paip1	435
XM_546085	PCNXL2	435
XM_538777	znf462	435
XM_542966	CHMP4B	434
XM_533867	cope	434
XM_533831	lamb2	434
XM_533447	pcmt1	434
XM_533334	Rab3gap1	434
XM_544099	YTHDF3	434
XM_542671	Arhgef7	433
XM_536815	CTCF	433
XM_535815	FXR1	432
XM_532326	NDUFB9	432
XM_538537	Pcbp1	432
XM_534962	tnks2	432
XM_532823	TUSC3	432
NM_001003134	mx1	431
XM_542172	PIP5K1C	431
XM_539081	AMD1	430
XM_535240	MAP3K1	430
XM_535487	MYO5A	430
XM_536545	SORL1	430
XM_844054	BNIP3	429
XM_536363	JMJD1C	429
XM_546717	LOC489597	429
XM_532198	Sumo2	429
XM_546733	PLCH2	428
XM_845029	PPME1	428
XM_548138	psmd3	428
XM_538659	Ptprd	428
XM_547535	smg5	428
XM_532356	CPSF1	427
XM_535260	Erbb2ip	427
NM_001127611	FLCN	427
XM_536823	LOC479693	427
XM_531632	OBFC2B	427
XM_536749	RPL13	427
XM_547861	GPHN	426
XM_543339	LOC486214	426
XM_541746	Nup210	426
XM_542148	Ptprs	426
XM_548295	SEZ6	426
XM_538345	TCF20	426
NM_001048088	VPS52	426
XM_532304	Eif3e	425
XM_533590	rps9	425
XM_540996	TSN	425
XM_845749	Ube2e3	425
XM_544473	WDTC1	425
XM_536775	CNTNAP4	424
XM_532634	PPP1R12A	424
XM_536163	Ube3a	424
XM_533764	ARL6IP5	423
XM_845870	SEC24C	423
XM_536607	Slc25a11	423
XM_848112	URGCP	423
XM_536991	CREBBP	422
XM_546592	ZBTB4	422
XM_535153	ZEB1	422
XM_538159	lamp2	421
XM_541741	LOC484627	421
NM_001048092	PEBP1	421
XM_534844	DNM1L	420
XM_537479	Hspa2	420
XM_537060	LOC479934	420
XM_845079	ARNT2	419
XM_546747	CHD5	419
XM_848301	LARP1	419
XM_540068	MYT1L	418
XM_535719	TOMM70A	418
XM_537599	Ccdc47	417
XM_535806	EXOC3	417
XM_546596	FXR2	417
XM_532578	NRD1	417
XM_544609	spred1	417
XM_547451	Astn1	416
XM_542071	cdc37	416
XM_546657	Llgl1	416
XM_532694	LOC475470	416
XM_546795	LOC489675	416
XM_537232	LOC612779	416
XM_535612	scarb2	416
XM_532576	zfyve9	416
XM_532931	Crim1	415
XM_540486	HGS	415
XM_546606	Per1	415
XM_549029	UBQLN2	415
XM_539588	EPHA10	414
XM_533631	GLTSCR2	414
XM_544363	Pik3r1	414
XM_544308	taf7	414
XM_540866	CAPN1	413
XM_539402	CROT	413
XM_548373	gpsm1	413
XM_542763	NR1D2	413
XM_533841	PLXNB1	413
XM_535450	Ppip5k1	413
XM_537597	PSMC5	413
XM_537183	CACYBP	412
XM_850047	LOC612304	412
XM_843697	Mlc1	412
XM_537920	PRKAR1B	412
XM_539237	SLC30A9	412
XM_534580	XPO7	412
XM_533131	BAIAP2	411
XM_849683	BANF1	411
XM_545810	NDN	411
XM_547116	PDXDC1	411
XM_544423	PHC2	411
XM_845703	PHF20L1	411
XM_536446	slu7	411
XM_536761	USP10	411
XM_534202	ABHD12	410
XM_536727	ACOT7	410
XM_531751	LARGE	410
XM_539004	SENP6	410
XM_538364	CACNA1I	409
XM_535897	CAP2	409
XM_538928	CUL7	409
XM_845502	eif3d	409
XM_533046	ENSA	409
NM_001018035	GUCY1A3	409
XM_538984	LOC486655	409
XM_533314	ercc3	408
XM_548300	GIT1	408
XM_850164	MARCKS	408
XM_537099	PRKACA	408
XM_541475	SHANK1	408
NM_001114605	ZC3H15	408
XM_535143	Itgb1	407
XM_547809	TRIM9	407
XM_534297	LOC477103	406
XM_537552	LOC480432	406
XM_532985	suclg1	406
XM_541162	TIAM2	406
XM_546359	Golph3	405
XM_536118	KCTD3	405
XM_534982	MMS19	405
XM_535723	PCNP	405
XM_533792	tkt	405
XM_548026	LOC490904	405
XM_843225	CCDC115	404
XM_845961	CRTAC1	404
XM_848640	DCHS1	404
XM_846062	DDN	404
XM_540432	LOC483313	404
XM_537861	Ndufa8	404
XM_848290	PKIA	404
XM_534067	SPON1	404
XM_545148	TNK2	404
XM_539456	twist	404
XM_531897	Acsl6	403
XM_541836	ERC2	403
XM_532566	LOC475340	403
XM_847444	Nnat	403
XM_848526	RBM25	403
XM_538855	Col11a2	402
XM_545570	GLS	402
XM_541699	Gramd1a	402
XM_532714	SC4MOL	402
NM_001002966	TH	402
XM_534218	TRANK1	402
XM_533614	Cpt1c	401
XM_535278	Got2	401
XM_538370	LOC481249	401
XM_531935	MPDZ	401
XM_544630	Rtf1	401
NM_001003315	SEC61A1	401
XM_537523	AHSA1	400
XM_532890	Itsn2	400
XM_535332	ZCCHC17	400
NM_001003336	FGFR2	399
XM_536374	LOC479232	399
XM_536432	LOC479292	399
XM_532617	pnp	399
XM_539628	POMGNT1	399
XM_536010	Tmeff2	399
XM_537259	Ubap2l	399
XM_536199	IQGAP1	398
XM_847643	LOC607881	398
XM_531801	PPM1B	398
XM_533143	PSMD13	398
XM_537971	RBBP7	398
XM_533414	SGK1	398
XM_536232	Fbxl5	397
XM_849936	ppp5c	397
XM_536713	AGRN	396
XM_844926	ANKIB1	396
XM_533219	ctsf	396
XM_535653	Herc3	396
XM_533681	PSMD8	396
XM_536616	GABARAP	395
XM_547450	LOC490330	395
XM_545216	SOX2	395
XM_534480	STMN3	395
XM_535757	GOLGB1	394
XM_537551	Papola	394
XM_535303	RBL2	394
XM_545517	gorasp2	392
XM_533488	NCOA7	392
XM_544475	nudC	392
XM_845511	PRUNE2	392
XM_542138	SLC25A23	392
XM_536858	SRRT	392
NM_001033992	DAG1	391
XM_545659	Obsl1	391
XM_546659	TOM1L2	391
XM_847471	UB-RPL40	391
XM_533868	UPF1	391
XM_547682	AFG3L2	390
XM_536401	anxa11	390
XM_542276	Dlg2	390
XM_534954	HNRNPF	390
XM_536964	LOC479837	390
XM_538837	vars	390
XM_535451	LOC478277	389
XM_535905	LOC478738	389
XM_533585	Syt5	389
XM_548377	ubac1	389
XM_547609	MAPRE2	388
XM_532382	POLR2B	388
XM_846521	SETD2	388
XM_534733	Sf3a1	388
XM_536090	atp2b4	387
XM_541840	Cacna1d	387
XM_536256	rpl9	387
XM_532223	SYNCRIP	387
XM_542046	Tnpo2	387
XM_536845	baz1b	386
XM_847173	IFNAR1	386
XM_533495	PTPRK	386
XM_536929	RBBP6	386
XM_535582	TMEM50B	386
XM_531861	DMXL1	385
XM_537471	HIF1A	385
NM_001003016	mcl1	385
XM_534421	CHD6	384
XM_844714	LOC608119	384
XM_533904	LOC611268	384
XM_545850	POLG	384
XM_534303	RNF13	384
XM_537011	rps2	384
XM_549232	STAG2	384
XM_534321	Opa1	383
XM_544317	PCDH1	383
XM_536293	PCSK1	383
XM_534833	PRICKLE1	383
XM_543638	SPRYD3	383
XM_843232	ube2d2	383
XM_533333	CCNT2	382
XM_548717	LOC491596	382
XM_845204	LRRC41	382
XM_532911	nrbp1	382
XM_539084	REV3L	382
XM_533749	Setd5	382
XM_532689	FBXW7	381
XM_535358	SRRM1	381
XM_849242	LOC611562	380
XM_534810	MCRS1	380
XM_536875	TRRAP	380
XM_844587	Vsnl1	380
XM_537554	wars	380
XM_546932	HIP1	379
XM_536169	Mtmr15	379
XM_538147	PLS3	379
XM_533568	Rps5	379
XM_533177	ssrp1	379
XM_541337	Ube2m	379
XM_533840	Celsr3	378
XM_532596	GPBP1L1	378
XM_546629	LOC489510	378
XM_536025	LOC609149	378
XM_544913	pdxK	378
XM_845224	per3	378
XM_535183	sephs1	378
XM_537866	tcea2	378
XM_536214	Acsbg1	377
XM_532089	ATF6B	377
XM_544750	LARP6	377
XM_546379	Myo10	377
XM_538015	CDK16	376
XM_544332	Dpysl3	376
XM_845423	PPP1R1B	376
NM_001003192	pten	376
XM_537441	Sav1	376
XM_534925	WNK1	376
XM_531629	PA2G4	375
XM_537733	RHOT1	375
XM_846875	USP22	375
XM_543947	LOC486818	375
XM_537478	AKAP5	374
XM_535304	CHD9	374
XM_532880	LOC475673	374
XM_846712	LOC609455	374
XM_533883	nwd1	374
XM_536304	SSBP2	374
XM_844415	ubl3	374
XM_533829	USP4	374
XM_537229	CDC42BPA	373
XM_539600	LOC482483	373
XM_535641	MAPK10	373
XM_534693	Med13l	373
XM_847302	MXI1	373
XM_546560	mybbp1a	373
XM_548097	NT5C3L	373
XM_548006	PACS2	373
XM_536466	rps14	373
XM_537946	Tubgcp2	373
XM_532937	atl2	372
XM_548232	BZRAP1	372
XM_540607	CTNND1	372
XM_534391	map1lc3a	372
XM_848070	MTSS1L	372
XM_536654	TTC19	372
XM_539503	ADCYAP1R1	371
XM_549062	DLG3	371
XM_546541	elmod1	371
XM_542264	Grm5	371
XM_536559	RNF214	371
XM_537509	YLPM1	371
XM_544992	eif4e	370
XM_536059	fn1	370
XM_531860	hsd17b4	370
XM_846631	Nop56	370
XM_531724	LOC607960	369
XM_542654	NALCN	369
XM_535509	SNX1	369
XM_547497	ZNF238	369
XM_535033	Tial1	368
XM_538605	Znf608	368
XM_534866	CMAS	367
XM_534846	DENND5B	367
XM_536835	LOC479707	367
XM_847893	LOC610395	367
XM_546039	LOC488922	367
XM_544931	Adarb1	366
XM_549294	fgf13	366
XM_537297	LAMA3	366
XM_533807	PCBP4	366
NM_001003140	TJP1	366
XM_538607	ALDH7A1	365
XM_547569	ATP8B2	365
XM_544031	ATRNL1	365
XM_548446	CDK9	365
XM_532018	rnf20	365
XM_538811	TNC	365
XM_535474	usp8	365
XM_538897	ZFAND3	365
XM_532315	eIF3h	364
XM_540837	PACS1	364
XM_537257	Pbxip1	364
XM_849756	Phactr3	364
XM_547564	Adar	363
XM_536797	Ap1g1	363
XM_538502	BCL11A	363
XM_531625	DNAJC14	363
XM_540128	IFT172	363
XM_542327	INPPL1	363
XM_541674	LOC484560	363
XM_544922	PFKL	363
XM_535242	plk2	363
XM_844492	SLC24A3	363
NM_001109915	CTSA	362
XM_534337	DSTN	362
XM_544131	Gdap1	362
XM_531635	pan2	362
XM_545128	Slc15a2	362
XM_532945	LOC475738	362
XM_535671	LOC478215	361
XM_538778	RAD23B	361
NM_001003271	SRP68	361
XM_537263	ilf2	360
XM_532859	rps7	360
XM_533632	SAE1	360
XM_848159	C2CD2L	359
XM_533104	PMPCB	359
XM_536165	SNRPN	359
XM_545571	STAT4	359
XM_843561	bcr	358
XM_542048	LOC476703	358
XM_532626	LOC609815	358
XM_545863	MAN2A2	358
XM_536123	MARK1	358
XM_548075	RND2	358
XM_535954	UBR3	358
NM_001002932	vwf	358
XM_537598	DDX42	357
NM_001122602	Igf2r	357
XM_531791	INPP4A	357
XM_537634	LOC480513	357
XM_535342	STX12	357
XM_547038	STX1B	357
XM_548250	ACACA	356
XM_538355	Chadl	356
XM_532075	CSNK2B	356
XM_532402	Grsf1	356
XM_535532	parp6	356
XM_535847	SCHIP1	356
XM_537237	WDR26	356
XM_547906	LOC490784	356
NM_001048125	ids	355
XM_535895	jarid2	355
XM_532839	LOC475625	355
XM_534864	LOC477671	355
XM_533919	LOC608723	355
XM_846171	LOC609233	355
XM_536218	Lrpap1	355
NM_001003153	RAB1A	355
NM_001003268	TCF4	355
XM_532608	ERI3	354
XM_536621	POLR2A	354
XM_535302	AKTIP	353
XM_531832	ccdc104	353
XM_532894	HADHA	353
XM_847192	JUND	353
XM_544635	MAPKBP1	353
XM_532541	nfyc	353
XM_547613	Nol4	353
XM_543252	PHYHIP	353
XM_535191	Sec61a2	353
XM_538360	SGSM3	353
XM_847548	TPM4	353
XM_547060	Cdipt	352
XM_545284	CLDN11	352
XM_532190	LMBRD1	352
XM_535355	LOC478182	352
XM_535812	LOC478639	352
XM_544491	LOC487365	352
XM_850363	AQP4	351
XM_537484	ATP6V1D	351
XM_538237	Baz2a	351
XM_535457	CASC4	351
XM_533927	kank3	351
XM_540836	KLC2	351
XM_534074	LOC476872	351
XM_536721	LOC479583	351
XM_539523	lrrn3	351
XM_534894	M6PR	351
XM_536140	sdhC	351
XM_539647	KDM4A	350
XM_843650	LOC607237	350
XM_545233	MAGEF1	350
XM_537738	NF1	350
XM_845537	wipi2	350
XM_533932	C3	349
XM_544663	gatm	349
XM_538645	HNRNPA0	349
XM_540809	SAPS3	349
XM_845547	sqlE	349
XM_537710	USP32	349
XM_537332	vapa	349
XM_536348	agt	348
XM_547766	AKAP6	348
XM_535629	ENOPH1	348
XM_538082	Magee2	348
XM_538819	MEGF9	348
XM_844699	ppp1r11	348
XM_849749	st3gal5	348
XM_543631	CALCOCO1	347
XM_537639	DNAJC7	347
XM_543070	PMEPA1	347
XM_848030	PYGM	347
XM_543790	strap	347
XM_537207	TIPRL	347
XM_534763	CLTCL1	346
NM_001048128	RING1	346
XM_532605	rps8	346
XM_844995	STCH	346
XM_844761	pomt1	345
XM_538611	SLC12A2	345
XM_535095	ARFGEF1	344
XM_844157	GOLGA7	344
XM_844465	GTF2IRD2	344
XM_545295	NCEH1	344
XM_537773	SGSM2	344
XM_533989	Crebzf	343
XM_541235	LOC484118	343
XM_843946	LOC607323	343
XM_549212	ZCCHC12	343
XM_531679	Zfc3h1	343
XM_547496	Akt3	342
XM_534701	gcn1l1	342
XM_531631	LOC490572	342
XM_548430	LRRC8A	342
XM_535325	RBBP4	342
XM_849357	BCAS1	341
XM_536235	BOD1L	341
XM_534182	Col4a1	341
XM_538930	Cul9	341
XM_546871	EDC4	341
XM_535313	LONP2	341
XM_538985	PHF3	341
XM_849320	PTMS	341
XM_540083	ROCK2	341
XM_849227	kank3	340
XM_536697	usp24	340
XM_537039	ampd2	339
XM_543027	Pltp	339
XM_548152	PLXDC1	339
XM_532436	SND1	339
XM_533699	UBA2	339
XM_537562	BAG5	338
XM_535306	BRD7	338
XM_548856	CLCN4	338
XM_533274	CPSF7	338
XM_533416	hbs1l	338
XM_540257	igsf3	338
XM_540901	NXF1	338
XM_548226	vezf1	338
XM_531624	CD63	337
XM_534612	Cops8	337
XM_537067	fnbp1l	337
XM_844066	Frmd4a	337
XM_533158	Hipk3	337
XM_549210	LOC608991	337
XM_539831	Pdia4	337
XM_542202	APC2	336
XM_533760	CHL1	336
XM_543554	LOC486428	336
XM_535967	Ola1	336
XM_532764	SMARCD3	336
XM_536707	ssu72	336
XM_847515	CRELD1	335
XM_534682	trafd1	335
XM_539645	Atp6v0b	334
XM_546951	gigyf1	334
XM_546023	MCTP1	334
XM_534541	PSPC1	334
XM_532429	AHCYL2	333
XM_535727	Alcam	333
XM_531820	Arf1	332
XM_537240	CAPN2	332
XM_534249	KAT2B	332
XM_538469	LOC481348	332
XM_542984	LOC485860	332
XM_537370	PSMB5	332
XM_537854	RABGAP1	332
XM_538856	Rxrb	332
XM_535497	SLTM	332
NM_001003331	ZNF331	332
XM_532077	Bat5	331
XM_537803	BRD3	331
XM_536747	hibadh	331
XM_532351	LOC475121	331
XM_536926	LOC479798	331
XM_848388	rab6b	331
XM_543674	SMARCD1	331
XM_531834	EFEMP1	330
XM_546470	Gramd1b	330
XM_548195	PDK2	330
XM_846157	Rap1b	330
XM_533395	WDR7	330
XM_543093	YTHDF1	330
XM_531731	ATF4	329
XM_532455	cdk14	329
XM_545658	CHPF	329
XM_538305	Cpt1b	329
XM_535340	DNAJC8	329
XM_540119	DPYSL5	329
XM_846110	LOC477020	329
XM_536040	LOC608240	329
XM_847955	LOC610447	329
XM_543113	pcmtd2	329
XM_538402	RBM9	329
NM_001003264	SRP72	329
XM_533043	ANP32E	328
XM_535481	DMXL2	328
XM_532310	LOC475076	328
XM_862772	LOC611035	328
XM_536554	mll	328
XM_534226	WDR48	328
XM_535515	znf609	328
XM_849492	bag1	327
XM_533339	Dars	327
XM_546571	Kif1c	327
XM_539162	LOC482041	327
XM_846457	LOC609238	327
XM_849526	LOC611813	327
XM_532845	ACSL1	326
XM_846774	arhgef10	326
XM_534457	ATP9A	326
XM_543748	CCDC91	326
XM_533957	CSNK1G2	326
XM_531911	ddx46	326
XM_533535	DOCK8	326
XM_533297	Hspa4l	326
XM_535991	LOC478829	326
XM_542194	LOC485076	326
XM_544118	Ncoa2	326
XM_536002	Pms1	326
XM_534148	Uchl3	326
XM_531855	aak1	325
XM_531916	LOC474690	325
XM_537650	MED24	325
XM_545913	MFSD10	325
XM_533552	secisbp2	325
XM_535466	SEMA6D	325
XM_532490	KLHL7	324
XM_846103	LMTK2	324
XM_548886	map7d2	324
XM_533103	PSMC2	324
XM_535429	RASGRP1	324
XM_545841	SV2B	324
XM_542673	MCF2L	323
XM_535216	PCDHAC2	323
XM_533058	POGZ	323
XM_534481	PRPF6	323
XM_540181	SLC20A1	323
XM_531680	TMEM19	323
XM_848294	etfA	322
XM_534562	Kif13b	322
XM_845439	PIP4K2A	322
XM_533057	PSMB4	322
XM_536514	rnasen	322
XM_536986	rogdi	322
XM_540615	TNKS1BP1	322
XM_543444	CORO1C	321
XM_543352	ep400	321
XM_536573	LOC479438	321
XM_545369	LOC488247	321
XM_844099	SEC16A	321
XM_845657	SRCIN1	321
NM_001003175	VEGFA	321
XM_538904	DAAM2	320
XM_846466	GLRX	320
XM_847498	INTS3	320
XM_534915	NDUFA9	320
XM_534809	prpf40b	320
XM_537460	Psma3	320
XM_547986	TECPR2	320
XM_537697	TRIM37	320
#N/A	SEP15	320
XM_535130	LOC477942	319
XM_533087	pnpla8	319
XM_847641	Rasgrf2	319
XM_536712	SDF4	319
XM_533893	Tecr	319
XM_549068	ZMYM3	319
XM_534215	PDCD6IP	318
XM_537109	PIGK	318
XM_532445	WASL	318
XM_535803	CLPTM1L	317
XM_546693	DHCR24	317
XM_847345	NSD1	317
NM_001136564	PSMD4	317
XM_535496	ADAM10	316
XM_532464	casd1	316
XM_533155	FBXO3	316
XM_536012	LOC478850	316
XM_537366	prmt5	316
XM_545861	UNC45A	316
XM_535712	CLDND1	315
XM_546261	Gabra1	315
XM_537289	LOC480166	315
XM_535486	MAPK6	315
XM_844017	nonO	315
XM_536314	SCAMP1	315
XM_537018	STUB1	315
XM_846748	aip	314
XM_847686	CA10	314
XM_546276	LOC489158	314
XM_541567	LRRC68	314
XM_543139	PDS5B	314
XM_535510	ppiB	314
XM_538312	SAPS2	314
XM_535441	ZFP106	314
XM_539614	CC2D1B	313
XM_535213	HARS	313
XM_541502	PPFIA3	313
NM_001145172	CA3	312
XM_543293	DGKD	312
XM_538494	Eml6	312
XM_534786	HNRNPA1L2	312
XM_542038	RAD23A	312
XM_847635	Sin3b	312
XM_532022	slc44a1	312
XM_548315	SMYD4	312
XM_535505	TLN2	312
XM_537301	ABHD3	311
XM_847882	ABLIM2	311
XM_540874	arl2	311
XM_537586	BPTF	311
XM_532433	CALU	311
XM_534069	COPB1	311
XM_535632	COPS4	311
XM_537838	garnl3	311
XM_545925	LETM1	311
XM_542191	LOC485073	311
XM_845301	SASH1	311
XM_531833	smek2	311
XM_545078	zbtb11	311
XM_533066	CAPZA1	310
XM_535319	Dnaja2	310
XM_546877	LOC489757	310
XM_846876	LOC609589	310
XM_534686	PTPN11	310
XM_536417	DDX41	309
XM_534032	PDK1	309
XM_549363	PLXNB3	309
XM_532768	rheb	309
XM_537731	ZNF207	309
XM_540477	LOC483358	308
XM_848798	OMG	308
XM_547088	PRKCB	308
XM_548407	RAPGEF1	308
XM_532972	VPS24	308
XM_532480	etv1	307
XM_549231	Gria3	307
XM_546789	JPH3	307
XM_540314	PI4KB	307
XM_540898	SLC3A2	307
XM_537157	SMG7	307
XM_541756	ZFYVE20	307
XM_849966	LOC476059	307
XM_846190	CERCAM	306
XM_535284	Coq9	306
XM_533196	EXT2	306
XM_535893	RANBP9	306
XM_536073	ABCB6	305
XM_537699	DHX40	305
XM_849818	hdgf	305
XM_844016	PRPSAP1	305
XM_844927	zmym2	305
XM_548158	ARHGAP23	304
XM_532358	KIFC2	304
XM_534997	LDB1	304
XM_536988	mgrn1	304
XM_544267	pfkfb3	304
XM_547400	PPP2R5A	304
XM_543246	Rhobtb2	304
XM_534801	tfcp2	304
XM_539029	znf292	304
XM_532792	Agpat6	303
XM_533946	KDM4B	303
XM_541949	LOC484833	303
XM_847779	LOC610307	303
XM_537925	MCM3AP	303
XM_846671	MKRN1	303
XM_545033	UGT8	303
XM_534040	ILK	302
XM_536208	LOC479059	302
XM_544374	LOC487248	302
NM_001110800	MAPK1	302
XM_534090	Nell1	302
XM_546344	nipbl	302
XM_846960	SP3	302
XM_849376	AIG1	301
XM_537329	ANKRD12	301
XM_850043	Jtb	301
XM_849594	LOC491987	301
XM_547359	NAV1	301
XM_538508	PELI1	301
XM_844791	UBAC2	301
XM_849977	Ctbp1	300
NM_001048136	Map2k2	300
XM_532722	Ogdh	300
XM_843629	Rnf41	300
NM_001048082	rps18	300
XM_843539	SBDS	300
XM_534636	sfrs8	300
XM_542877	snx5	300
XM_534381	TM9SF4	300
XM_547901	Aldh6a1	299
XM_544493	CLIC4	299
XM_533012	hipk1	299
XM_534300	hltf	299
XM_538580	LOC481459	299
XM_538410	TIMP3	299
XM_548076	LOC490953	299
XM_845605	BNIP3L	298
XM_848538	CASKIN1	298
XM_546486	MCAM	298
XM_536018	MOBKL3	298
XM_537476	mthfd1	298
XM_535414	SLC12A6	298
XM_533369	ZADH2	298
XM_533804	ALAS1	297
XM_540124	cad	297
XM_544284	CXXC5	297
XM_542119	EVI5L	297
XM_532059	MDC1	297
XM_536936	METTL9	297
XM_542583	NAA16	297
XM_536229	QDPR	297
XM_537327	rab12	297
XM_532372	USP46	297
XM_534170	FARP1	296
XM_540148	HEATR5B	296
XM_850005	Hmgxb3	296
XM_850242	KCNQ2	296
XM_535698	LARP7	296
XM_845621	MLLT6	296
XM_541960	myo9b	296
XM_536130	pex19	296
XM_843431	psmc1	296
XM_534468	Th1l	296
XM_539521	thap5	296
XM_535814	ttc14	296
XM_532047	Cep110	295
XM_540135	CLIP4	295
XM_848113	CSE1L	295
XM_534415	CTNNBL1	295
XM_537642	JUP	295
XM_539508	KBTBD2	295
XM_531902	Kif3a	295
XM_533664	LTBP4	295
XM_533111	MAGI2	295
XM_534392	NCOA6	295
XM_545899	TBC1D14	295
XM_540778	tollip	295
XM_846094	UBE2K	295
XM_531848	AFTPH	294
[truncated: 12,419 more rows]
