# Supplementary material for: Sequence comparison of prefrontal cortical brain transcriptome from a tame and an aggressive silver fox (Vulpes vulpes)
Source: BMC Genomics. 2011 Oct 3;12:482. doi: 10.1186/1471-2164-12-482 (PMC3199282; doi:10.1186/1471-2164-12-482)
Supplement: Additional file 6 — Supplementary Table 3. Primers for SNP validation experiment. Forward and reverse primer sequences, designed using Primer3, are listed that amplify 51 fox target sequences, for validation of selected SNPs identified from fox transcriptome sequence analysis. [file 1471-2164-12-482-S6.XLS]

## Sheet: Sheet1
Primer name	Sequence	Amplicon size	SNP#
Contig1F	GGATGGCCACTCGATCCTTC	342	#1-1
Contig1R	GGGCTCCAATCTCAGCCAAG
0002F1	CCAACCCACACGGTGTACCTAT	447	#1-2
0002R1	GCGTGTGCCCTTGATGTTCTA
Contig7F	AGCGCGCAACATCCAATGTA	346	#1-3
Contig7R	CCCATGGTTGTCAGCAGCTC
Contig12F	GACCCTCCACGAGAAGGAGA	362	#1-4
Contig12R	TGGAGAGCGTGTGTTCACTG
Contig5F	TCTCGGGTTCCTTGGTCTCC	314	#1-5
Contig5R	TGTGCAAAATGGCCAAGTGA
0010F1	CCCATGGCATAGAGGTCACTCA	329	#1-6
0010R1	ATGAAGGGCTGAGGCTGCAAG
Contig2F	GATGGGGCTGTGAGCAAGTG	433	#1-7
Contig2R	TTGTGGCTTGCGTTTGAGGT
Contig14F	AAGAGCCAACAAGCTCAGGA	303	#1-8
Contig14R	TCAAATGGAGGAAGCAATTAAGC
0014F1	TGGAATATGGTGCCTGTGGTCT	398	#1-9
0014R1	GAGTATTGGCAGCAGCATCCAC
0013F1	CATGGCAACCTTCAACACACTG	377	#1-10
0013R1	CATCATGAAGCAGACGATGGTG
0003F1	ATGGCATAAAAGGTGGCTGGAG	443	#1-11
0003R1	GAGCTCCACAGTGACATGCAGA
Contig3F	GCTGTCGGGACTCGGCTAC	354	#1-12
Contig3R	GCGCGCCTTTATTTCACTCC
Contig2aF	GAGCCAGGCATGTGGCTTT	306	#1-13
Contig2aR	CATGTCCTGTCCCCTTGCAG
0027F1	GGAGCACAGCACCTACATTTGC	409	#1-14
0027R1	GCTGCCATCACCTCTCTCACC
0006F1	ATGAGAGGTCAGCGAGGAGGAC	379	#1-15 and #1-16
0006R1	CCGTGTCTAGCCCAGTGACATT
0005F1	ACTTCAGTGGCTGCTTCACTCC	421	#1-17
0005R1	CACACTCGCTACAGCTCATCTCC
0001F1	TCCTGGTTCACAGTCGACTCAA	428	#1-18
0001R1	GACCGGCTCTTCCATGAGTGT
39009F1	GTAGGACAGGCACACCTGTTGG	264	#1-19
39009R1	GTCACATCACGCATCTGACCAC
0007F1	ACCACAGGTTGCAGTGGTTCAT	381	#1-20
0007R1	AAAGGAAGAATGTGCCCTGGAG
30823F1	AGCAAGTTCCATTTGGCACAAC	370	#1-21
30823R1	TGCTTCCTCTGAAGGGTCTCAA
21799F1	TCACTCCTGATCTCTTCTCCAAG	319	#2-1
21799R1	CCCTGAGAAATTGCCAAAGACA
61001F1	TGACCAGAGCTCCAATCCAGAG	310	#2-2
61001R1	TGTCGTGCATGCTCTCTGCTAC
27561F1	ACATCTCCTTGCCAGCGAGTAA	321	#2-3
27561R1	AGCAGGGTCTGACGAAAAGGTT
00351F1	CCTGACGTCACCAACCCATTAC	215	#2-4
00351R1	ACCTCGTGTGGAAAGAGCACTG
14488F1	GCTCCTGTCTGGCTACAGCTTG	308	#2-5
14488R1	TCCAGCAGATGAAAACCACAGC
63993F1	GTGCTGGTGTCTCCTCTGGTTG	355	#2-6
63993R1	GGGAGACAGAACACCGAACAAA
25534F1	CTTACAGGCAGCTCCCATTCCT	345	#2-7
25534R1	ACAAGCGCAGTGTCTCCATGTT
50287F1	GGTCAAGGTGACCACTTCTTTGTC	351	#2-8
50287R1	CCAGGAGCTTCTGCTAATGAGTTC
48517F	CAGTATGATTCCAAGTTACAATGAA	329	#2-9
48517R	CGCACAGTAAGCCCACACTA
53049F	GCAGCTTATATGTGCGTGTAGC	462	#2-10
53049R	TTCAAGTTCAAAGGCACCAA
59824F	GTTACCGACACATCCCCAAG	231	#2-11
59824R	AGCTGCCTTCTGGACCTGAG
64992F	GGAATCAGCGTTCCTGGATA	475	#2-12
64992R	GAATTCTCCCGCTGATGAAA
67738F	GGGACTCCAGTGACTTGGATA	294	#2-13
67738R	CTTACAGGGCTGGTGGTCAT
71283F	CCCATTTAGGCAGGATCAGA	254	#2-14
71283R	CCACATCCCCCTTAATGTCA
74149F	GCTTTGTGAGCTGTGGACAA	436	#2-15
74149R	CTGTTTCCTCCCCAGAGACA
76191F	CCAAATGATCCCAAATCAGC	565	#2-16
76191R	ACACATGGTCAGCAGATGGA
80641F	AGGAGCCGTTCCCAATAGAT	440	#2-17
80641R	GAGGATGTGGCCGTGTACTT
87172F1	GGCAGGGAGAGAGGAAAGAGAA	603	#3-1
87172R1	GCCTATGTAGTCCAGCTTACTGAA
16930F1	GGGACCTCAATCTCACACACAAA	361	#3-2
16930R1	GAACTGGCACCCAGACCAGATA
05940F1	CCAGCTGCTCATGCAGTTCTTT	410	#3-3
05940R1	GCAGTCCCTGCTGACTCAGTG
05013F1	AGAGTGTGTGTGTGCGTGTGTG	446	#3-4
05013R1	CTGCAAGCAGAGGGAGTTCATC
24832F1	TGAGAGGTCAGGGAGGTGTGAG	411	#3-5
24832R1	AAAGGAGGGCTCTGTGAACATTG
81009F1	GTGCACCTTCAGCAAGTGTCCT	418	#3-6
81009R1	TGGAGTGCTAATGCCTCATCAA
05481F	TGTTTGCAACACAGCACAAA	410	#3-7
05481R	TGTCTGGTTTTGATTTCATGG
101427F	TTTTGTGTCCATGCATCTTTTT	255	#3-8
101427R	CAGCAACAATTTCAAATCACAA
17174F	GCTCTGCAGTGCACTTTGTC	227	#3-9
17174R	TTGAGAACCTGTACTGGGGTAAA
18913F	GCTCCTCTCACTGTGGAACC	320	#3-10
18913R	CCTCTGTAGCACCTGCATGA
19610F	AATGCTAAGGCTGGATGTGG	219	#3-11
19610R	CAGAACGTGGACTCAAAGCA
20144F	CATTCTGCCAAACAGAAGCA	288	#3-12
20144R	GAGCGTTCTGATAGCCGTTC
21370F	AAGACTGGTGGGGACACAAC	424	#3-13
21370R	ACCCAGTGACTTCAGCATCC
35309F	TGAGGGAAAGAGACCAGGAA	430	#3-14
35309R	GGGCAGATGTTAAGCCCTGGA
39264F	CAGGGATGTTTTCCTCAGTTG	354	#3-15
39264R	AGAAAGAGAAGCAGGCTCCA
